# Supplementary material for: Genetic Structure of Bluefin Tuna in the Mediterranean Sea Correlates with Environmental Variables
Source: PLoS One. 2013 Nov 18;8(11):e80105. doi: 10.1371/journal.pone.0080105 (PMC3832436; doi:10.1371/journal.pone.0080105)
Supplement: Dataset S1 — Microsatellite dataset in gtx format. (GTX) [file pone.0080105.s007.gtx]

7 C:\Documents and Settings\Proprietario\Documenti\Giulia\Tuna\Analisi_definitive\AnalisiR\Tuna7popcorretti.gtx
7  nombre de pop
5
3 123 127 131 
10
8 104 112 116 120 124 128 132 136 
34
20 103 107 111 115 119 123 127 131 135 139 143 147 151 155 159 163 167 171 183 187 
1-31
24 090 092 094 096 098 100 102 104 106 108 110 112 114 116 118 120 122 124 126 128 130 132 138 140 
208
29 140 144 146 150 152 154 156 158 160 162 166 168 170 172 174 176 178 180 182 184 186 188 190 192 194 196 198 206 208 
157
7 117 119 121 123 125 127 129 
62
18 075 083 085 089 091 093 095 097 099 101 103 105 107 109 111 113 115 117 
SAR
29
         1 123127 116120 107115 098104 158170 121127 000000
         2 127127 116116 131139 106106 168168 125125 101105
         3 123123 116116 103111 100100 168168 125125 101107
         4 123123 116120 111147 106108 182194 121125 083109
         5 123123 116116 115119 104106 156180 125125 101107
         6 123127 116116 111131 100126 158170 121125 095099
         7 123127 116116 107143 104126 172182 125125 093099
         8 123123 116120 111131 106106 172190 125125 093099
         9 000000 116120 107107 092100 156174 125125 083093
        10 127127 116116 107107 104104 172184 125125 093093
        11 127127 116116 107127 100104 170192 119125 101105
        12 127127 116116 107107 100102 170182 119127 093093
        13 127127 116120 143147 106126 156170 125125 093097
        14 123127 116116 107131 100110 170182 121125 095101
        15 127127 116120 107107 104106 168172 125125 093101
        16 123127 116116 107107 100104 170194 119125 095101
        17 127127 116120 131135 098100 170170 125127 095101
        18 127127 120120 107147 092098 172194 125125 093093
        19 127127 116120 107111 106106 166166 125125 093105
        20 127127 116120 111147 104104 166174 119119 095099
        21 127127 120120 127147 108118 178208 121125 083095
        22 127127 116116 103115 100100 182198 125125 101107
        23 123123 116116 107135 100106 158172 119125 101107
        24 123131 120120 107127 100106 156158 119125 099101
        25 127131 116120 107107 092092 172172 125125 105105
        26 123127 116116 111115 104106 156184 125125 083093
        27 123127 116116 107111 102104 140140 125125 091093
        28 127127 116116 111131 098106 192192 119125 095095
        29 127127 116116 107127 100104 168172 125125 095101
ADR
74
         1 123127 116120 107107 100104 170192 121125 101107
         2 127127 120120 103103 098104 154180 125125 093107
         3 127127 116120 107107 098106 158184 119125 099103
         4 127127 120120 107107 102102 140156 119123 095105
         5 127127 120120 103119 102102 146146 125125 093093
         6 127127 116116 143143 090116 172182 119125 095101
         7 123131 116120 107107 110128 192192 123123 105105
         8 127127 116116 107127 098102 160194 121125 091093
         9 127127 116116 107107 098100 170182 125125 097107
        10 127127 120120 107135 102104 168180 123125 099109
        11 127127 116116 107107 102102 000000 125125 099101
        12 127127 116116 123147 104112 158168 119123 093107
        13 127127 120120 107111 104106 168174 125125 093101
        14 123127 116116 107107 096100 156178 123123 093101
        15 127127 116116 107127 100112 172178 123123 101105
        16 123123 116120 131131 092100 156192 119125 000000
        17 123127 116120 107111 104128 172172 121123 093101
        18 131131 116120 111119 096104 156168 119125 097101
        19 123127 116120 107111 104106 176192 125125 091109
        20 123127 116120 107127 098106 192192 125125 093093
        21 123127 116120 115135 096102 162170 125125 093107
        22 123127 116120 111115 110110 174180 123123 099099
        23 127131 116120 111131 098102 152170 119125 101101
        24 127127 116116 111115 096104 170170 125125 099101
        25 127127 116116 107147 102102 168172 125125 099101
        26 123127 116116 107111 098104 156166 123123 093101
        27 123123 116120 103111 090098 168168 121125 083093
        28 123127 116120 107111 104104 170170 121125 093101
        29 127127 116116 111147 104108 150156 125125 095099
        30 127127 116120 107107 102118 170170 123123 101101
        31 123127 116120 103107 104104 160182 125125 101101
        32 000000 116120 107115 104108 170170 119125 093099
        33 123127 116120 115131 096104 172180 125125 099105
        34 123127 116116 111131 104112 170170 119125 093093
        35 127127 116116 107183 104112 156168 125125 099113
        36 123123 116120 107155 104104 172184 119125 091107
        37 123127 116120 111123 100124 168168 125125 101101
        38 127127 116120 111143 106110 150182 125125 095105
        39 127127 116120 107111 090098 168170 117123 095095
        40 123127 116116 111111 102104 150192 123123 093093
        41 127127 116116 111115 100102 170176 125125 095099
        42 127127 116120 103107 100106 156156 123123 093101
        43 123123 116120 107111 096106 172178 119127 093107
        44 127131 116116 111111 102102 168182 119125 099101
        45 127127 116120 115139 098112 156168 125125 095095
        46 123123 116116 131135 098110 144158 119125 093107
        47 127127 116120 111163 104116 156196 119125 093093
        48 123127 116120 111111 098110 168172 125125 093105
        49 123127 116116 111139 090110 156180 121125 093095
        50 127127 124128 139139 098098 150150 121125 099105
        51 123127 116120 107111 090114 168188 123125 101107
        52 123127 116116 111147 098102 184194 125125 093097
        53 123123 116120 107107 104104 000000 125125 093101
        54 123127 116120 147151 104110 178178 119125 109109
        55 127127 116120 115163 098104 170170 121125 085095
        56 123123 116120 115151 090100 168180 119125 093101
        57 123127 112116 107147 106108 150178 125129 091107
        58 127127 116116 143143 122122 172176 125125 101105
        59 127127 116120 115139 104112 168192 119121 097101
        60 123127 116120 111111 096110 156180 121125 095107
        61 123127 116116 111115 100106 172194 121125 093099
        62 123127 116116 111111 094096 184190 125125 093105
        63 127127 116116 115147 090102 170170 123123 093105
        64 123127 132136 107135 104106 156156 123123 093109
        65 000000 132132 103111 094104 170170 123123 093095
        66 123127 116120 107135 098106 174174 125125 093109
        67 127127 116120 103151 096104 170172 119123 093093
        68 127127 132132 111111 094098 170174 123123 093095
        69 127127 116116 107147 100124 140172 119121 093099
        70 127127 116120 103107 108110 170206 119125 093107
        71 123127 116120 115139 102104 158158 119123 000000
        72 123127 116120 107111 104106 168168 121125 093101
        73 127127 116116 107107 112112 184184 125127 095101
        74 127127 116116 107171 100102 170192 119125 093095
LIG
33
         1 127127 116120 111135 106110 172172 125125 085099
         2 127127 116120 127163 092110 156168 125127 101107
         3 127127 120120 107135 092104 170180 125125 093093
         4 123123 116120 107131 104106 168174 119123 093099
         5 123123 116116 103131 096106 168182 119125 085095
         6 127127 116116 107131 092102 156172 119125 085095
         7 123127 116120 103107 092092 168168 121121 099107
         8 131131 116116 111151 092100 170178 125129 095095
         9 123127 116116 107131 106106 150150 119123 085093
        10 127127 116116 111111 092104 156156 119125 095101
        11 123127 120120 107111 100110 172182 125127 085095
        12 127127 116120 107107 098100 150174 123123 093097
        13 127127 116116 107111 092098 156170 119127 093103
        14 127127 116120 131135 100106 174178 119123 101101
        15 127127 116116 111151 098104 170170 123123 103107
        16 123127 116120 107163 096126 140168 123127 095111
        18 127127 116116 107107 092092 156156 125127 093099
        19 123127 120120 107139 100110 152152 125125 099105
        21 123127 116116 107131 104106 176182 119125 093107
        22 123127 116120 107111 096106 168192 125125 095095
        23 123123 116120 111123 096102 156184 119125 101101
        24 127127 116116 103107 096104 176176 121125 095101
        25 127127 116120 107107 096104 170178 121125 099099
        26 123127 116120 111143 102102 156186 121125 095097
        27 123123 120120 107119 108108 174180 119127 093099
        28 123123 116120 135163 102106 160178 125125 097101
        29 123127 116116 111115 094108 172174 125125 099107
        30 123127 116120 127151 094110 174174 119119 093093
        31 123127 116120 127127 092096 172172 125125 095101
        32 127131 116116 103107 104130 170174 125125 093107
        33 123127 116120 127131 096104 158170 119125 093093
        34 123123 116120 111163 098128 178206 119125 095101
        35 127127 120120 107131 106108 156192 125125 093107
ALG
38
         1 123127 116120 111143 100106 168168 119125 107115
         2 123123 116116 111135 100102 172172 119125 095101
         3 127131 116116 147147 100106 170178 119125 091093
         4 127127 116116 123151 100110 172176 119119 093099
         5 127127 120120 147147 102110 170184 125125 091093
         6 123127 120120 111111 100100 168180 121125 093115
         7 127127 116120 103111 104106 156170 121125 093093
         8 127131 116116 111147 098098 198198 125125 085099
         9 127127 116120 111111 104106 156184 125125 093095
        10 127127 116120 111111 104106 156184 125125 093095
        11 127127 116120 115139 098106 170170 119125 101107
        12 127131 116120 111111 110116 152156 119125 101107
        13 127127 116120 111131 100106 176176 121125 093107
        14 127127 116116 111115 100110 172180 125125 093101
        15 123127 116120 111115 092106 156172 125125 093101
        16 127127 116120 111159 092106 168170 119125 093115
        17 123127 116116 111187 106130 170172 125125 093107
        18 123123 116120 115115 108112 174192 119125 093097
        19 123123 116120 111111 100100 158180 125125 093107
        20 123127 116120 107111 102102 150198 125125 093093
        21 127127 116120 111127 092106 150186 119119 085101
        22 127127 120120 107115 090102 172172 119123 091091
        23 127131 116120 135139 106106 170170 125125 093107
        24 123123 116116 111135 098102 150170 119127 101109
        25 127131 116120 111183 102106 152168 121125 093101
        27 127127 120120 000000 000000 152156 121125 095107
        28 127127 120120 111147 104106 156172 125129 093095
        29 123123 116120 111147 104110 178178 119121 093099
        30 123123 116116 111135 100104 156174 119121 093115
        31 127127 116120 111139 098104 170170 119125 085107
        32 127127 120120 111115 100100 156184 125125 093107
        33 123127 116120 111131 100110 152176 125125 095101
        34 127127 116116 111111 102106 168178 121125 085101
        35 123131 116116 115167 104106 170170 123125 097101
        36 123127 116116 111111 126132 172172 125127 093095
        37 123127 116120 107111 100104 170182 119127 083101
        38 123123 116120 107111 096104 140156 119125 093101
        39 123127 116116 111119 106108 172172 119129 093099
ALB
40
         1 127127 116116 115115 096096 170180 119123 093093
         2 123127 116120 111147 098102 182182 119125 093099
         3 123127 116120 115123 102108 174184 119125 083093
         4 123127 116116 111111 102102 170174 119125 095101
         5 123127 116116 107115 098102 180194 125125 093093
         6 127127 116120 115143 116138 168184 121121 093105
         7 123127 116116 107115 098102 166174 121123 093093
         8 127127 116120 111115 096104 182182 123123 095111
         9 123127 120120 115131 104106 192192 119123 095095
        10 127127 116120 107139 098098 000000 119125 093093
        11 127127 116120 107119 098102 166166 119125 093099
        12 123127 116120 107107 092098 166172 125125 093099
        13 127127 116116 111131 104104 174182 125125 083101
        14 123127 116120 107115 104104 174182 125125 093099
        15 123127 116120 107111 106112 152168 125125 093099
        16 123127 116120 111131 100102 172194 125125 093093
        17 123127 116120 111115 106126 156168 125125 093099
        18 123127 116120 111139 096106 156194 125125 093093
        19 123127 116116 115147 106106 168192 125125 093099
        20 127127 116120 111115 102106 168192 125125 093099
        21 123127 116120 115143 092092 170170 125125 097107
        22 123127 116116 131135 098102 172176 125125 093093
        23 123127 116120 103107 100110 156172 121125 093099
        24 127127 116120 111119 096104 168190 125125 101105
        25 123127 116120 115127 092116 168176 119125 093099
        26 127127 116116 111111 100110 150174 125125 097105
        27 123127 116120 115115 100110 152156 119125 093099
        28 123127 120120 111111 098100 156172 125125 093099
        29 127127 116120 111135 092098 000000 125125 093099
        30 127127 120120 111131 102106 158184 119125 095095
        31 127127 116120 115135 098106 156182 125125 101101
        32 127131 116120 111147 110126 182192 119125 085095
        33 127131 120120 111115 100104 170182 119119 099105
        34 123127 116116 111123 096100 166170 121125 099099
        35 127127 116120 115127 092098 158170 121125 093101
        36 123127 120120 107147 096100 172194 121125 095095
        37 123123 120120 115155 100100 156192 125125 093101
        38 131131 116120 115119 100104 170192 125125 093099
        39 127127 120120 115115 102104 140180 125125 093093
        40 123127 120120 147147 092104 168178 125125 093093
STYR
39
         1 123127 116116 139147 102124 172182 119125 095107
         2 123127 116120 107111 108138 158178 119125 085093
         3 127127 116120 115119 100102 170170 119125 093107
         4 123127 116120 119155 102106 170192 125125 093093
         5 127127 116120 115159 104110 170180 119125 093099
         6 123123 116120 111115 106108 152170 125125 099101
         7 127127 116120 119123 108110 176192 125125 101101
         8 127127 116116 111147 098106 172172 119125 085099
         9 123131 116116 111115 092102 140184 119125 093101
        10 127127 116120 111135 106106 158168 121125 083093
        11 123127 116116 139147 104126 172182 125125 095107
        12 123127 116120 107111 110140 158178 119125 085093
        13 127127 116120 111115 100104 170170 117123 093107
        14 123127 116120 123155 102108 170192 125125 093093
        15 127127 116120 115159 104110 150172 125125 093101
        16 123127 116120 111115 106110 152170 125125 099099
        17 127127 116120 119123 108110 176192 125125 101101
        18 127127 116116 111135 096098 180196 119125 093099
        19 127127 116116 111147 098106 172172 119125 085099
        20 123127 116116 111115 092102 140184 119125 093101
        21 127127 116120 111135 106106 158168 121125 085093
        22 127127 116120 111115 106126 156170 119125 093107
        23 127127 116116 107115 100100 156188 121125 095101
        24 127127 116120 107111 092098 156194 119125 093101
        25 123127 116120 131131 106126 170170 125125 093101
        26 123127 116120 111119 108112 000000 000000 095101
        27 123127 116116 111135 112132 158192 121125 085093
        28 123127 116116 111135 100104 156168 125125 097113
        29 123127 116116 107111 092118 172206 121125 095103
        30 123127 116120 111115 098112 156168 125125 085115
        31 127127 116116 111187 100130 168182 125125 093105
        32 127127 116116 115147 102108 156168 125125 095105
        33 123127 120120 115131 108126 170174 125125 093107
        34 127127 116120 111131 092098 168174 125125 093113
        35 127127 116116 111115 106110 170182 119125 093103
        36 127127 116120 111111 104108 156170 119125 095097
        37 127127 116116 111111 096100 156170 125127 093101
        38 123127 116120 111115 108126 180194 125125 101101
        39 123127 116116 111135 100108 156176 121125 101107
CYP
60
         1 123127 116120 111143 100106 170170 125125 083093
         2 123127 116120 127131 100110 140170 119123 097101
         3 127127 116116 111131 106108 170174 125125 093097
         4 127127 116120 115119 102102 156176 121125 095101
         5 123127 116120 111115 092100 172184 119125 085103
         6 127127 116120 111139 096102 156168 125127 101103
         7 127127 116120 111111 104120 172178 125125 101107
         8 127127 116120 115147 104106 174192 123125 093117
         9 123127 116120 111115 108108 156156 121125 093099
        10 123123 116116 131163 092100 170182 125125 093101
        11 127127 116120 111135 106130 150172 121125 093093
        12 127127 116120 123147 100106 168180 125127 101103
        13 127127 116120 111111 100108 168192 119125 093101
        14 127127 120120 115115 104112 150184 125125 095095
        15 127127 116120 111111 106108 168168 119125 101105
        16 127127 116120 115131 100110 156168 121123 083101
        17 127127 116116 115139 092116 156156 125127 093105
        18 123127 116120 111135 108108 156172 119125 089093
        19 127127 116120 111111 096100 140170 125125 095111
        20 127127 116120 107107 096130 176182 125125 101107
        21 127127 120120 111147 100100 176182 119125 000000
        22 123127 116116 111123 092100 170176 119125 099107
        23 127131 116120 115135 108110 170184 119125 093099
        24 127127 116120 111115 100106 156156 119125 093093
        25 123127 120120 111115 104106 172184 121125 093093
        26 127127 116120 107115 100102 150172 121125 095107
        27 127127 116116 111111 098106 168172 121125 091101
        28 127127 116116 111159 106130 156170 121125 093093
        29 123123 116120 115115 098102 152170 121125 000000
        30 123127 116116 111115 102106 160172 125125 099107
        31 127127 116116 111111 100104 192208 125125 085095
        32 123127 104116 111111 092108 170170 121125 083101
        33 123127 116116 135135 100112 140178 125125 093105
        34 123127 116116 111111 098106 156194 125125 093101
        35 123127 116120 111111 092098 168172 119119 085101
        36 123127 116120 115115 106106 172190 123125 101109
        37 127127 116116 119131 104106 156170 125125 083101
        38 127127 116116 111131 106108 170174 125125 093097
        39 127127 120120 111115 096102 156184 119125 093107
        40 127127 120120 115135 100130 176176 121125 083101
        41 127127 116120 115115 098112 170170 119125 095097
        42 123127 116120 111135 098112 156170 119125 095095
        43 127127 116116 115143 098104 156170 125125 083093
        44 123131 116120 119167 098108 170170 119125 093099
        45 123131 116116 111131 104110 174192 119125 095099
        46 127127 120120 119131 104106 172176 119125 097101
        47 123127 116120 111111 100108 176192 121121 083095
        48 127127 120120 111111 104112 156186 125127 101115
        49 127127 120120 111187 104108 182192 125125 101105
        50 123131 116116 111115 110126 168168 119125 101111
        51 123127 116120 111131 100104 156172 119125 083083
        52 123127 116120 111119 098098 156170 125125 093101
        53 123131 116120 111111 098104 156156 121125 093103
        54 123127 116116 107111 104106 156168 119125 091093
        55 127127 120120 115115 100100 168168 125125 099105
        56 123127 116120 111127 092098 166168 000000 075099
        57 127131 116116 123143 102106 172184 125125 099099
        58 127127 116120 135139 098112 172172 121123 095107
        59 123123 116120 111131 102110 156170 125125 093099
        60 127127 116116 107147 092104 170194 121125 093109
